# Supplementary material for: Metabolomics and Transcriptomics Analyses Uncover the Potential of Flavonoids in Response to Saline–Alkali Stress in Codonopsis pilosula
Source: Biology (Basel). 2025 Dec 9;14(12):1759. doi: 10.3390/biology14121759 (PMC12730329; doi:10.3390/biology14121759)
Supplement: Supplementary file 1 [file biology-14-01759-s001.zip]

Archive with 3 entries (3 files):
- Figure S1.pdf
- Table S1 Classification table of 32 flavonoids..xls
- Table S2 The related genes of flavonoid biosynthesis pathway (map00941)..xlsx
