# Supplementary material for: Metabolomics and Transcriptomics Analyses Uncover the Potential of Flavonoids in Response to Saline–Alkali Stress in Codonopsis pilosula
Source: Biology (Basel). 2025 Dec 9;14(12):1759. doi: 10.3390/biology14121759 (PMC12730329; doi:10.3390/biology14121759)
Supplement: Supplementary file 1 [file biology-14-01759-s001.zip › Table S1 Classification table of 32 flavonoids..xls]

## Sheet: secondary metabolites (MS2)
Table S1 Classification table of 32 flavonoids
Subclass	Flavans	Flavones	Flavonoid glycosides	Hydroxyflavonoids	Isoflav-2-enes	0-methylated flavonoids	O-methylated isoflavonoids
MS2.	Naringenin	Kaempferide	Cyanidin 3-rutinoside	Cyanidin	Isoflavone base + 3O	5,7-dihydroxy-2-(4-hydroxyphenyl)-3-methoxy-4H-chromen-4-one	Glyasperin C
	4',7-Di-O-methylcatechin	Isorhamnetin	3-[4,5-dihydroxy-6-(hydroxymethyl)-3-[3,4,5-trihydroxy-6-(hydroxymethyl)oxan-2-yl]oxyoxan-2-yl]oxy-5,7-dihydroxy-2-(4-hydroxyphenyl)chromen-4-one	Luteolinidin		Diosmetin
		Hieracin	Panasenoside			Acacetin
		Morin	Cynaroside			Untitled
		Galangin	Apigenin 7-O-glucoside
			Cyanidin 3-glucoside cation
			Lutl-6-C-Glc
			Cyanidin-3-O-alpha-arabinoside
			Cosmosiin
			Rutin
			Glucoluteolin
			7-hydroxy-2-(4-hydroxyphenyl)-5-[(2S,3R,4S,5S,6R)-3,4,5-trihydroxy-6-(hydroxymethyl)oxan-2-yl]oxy-2,3-dihydrochromen-4-one
			Cyanidin 3-glucoside
			kaempferol-3-O-glucoside
			Luteolin-4'-O-glucoside
			Flavone base + 3O, 1MeO, O-Hex
			Kaempferol 3-O-arabinoside
