# Supplementary material for: Metabolomics and Transcriptomics Analyses Uncover the Potential of Flavonoids in Response to Saline–Alkali Stress in Codonopsis pilosula
Source: Biology (Basel). 2025 Dec 9;14(12):1759. doi: 10.3390/biology14121759 (PMC12730329; doi:10.3390/biology14121759)
Supplement: Supplementary file 1 [file biology-14-01759-s001.zip › Table S2 The related genes of flavonoid biosynthesis pathway (map00941)..xlsx]

## Sheet: S2
Table S2 The related genes of flavonoid biosynthesis pathway (map00941)
CK_RootVSCK_Leaf_Gene_differential_expression
gene_id	KEGG	KO_ENTRY	EC	Description
Cpi01G009907	00941(Flavonoid biosynthesis)	K13081	EC:1.17.1.3	leucoanthocyanidin reductase [Vaccinium ashei]
Cpi03G006399	00941(Flavonoid biosynthesis)	K05278	EC:1.14.20.6	Protein DMR6-LIKE OXYGENASE 2 like [Actinidia chinensis var. chinensis]
Cpi05G005188	00941(Flavonoid biosynthesis);04712(Circadian rhythm - plant)	K00660	EC:2.3.1.74	hypothetical protein CCACVL1_10094 [Corchorus capsularis]
Cpi07G004071	00941(Flavonoid biosynthesis)	K05278	EC:1.14.20.6	Oxoglutarate/iron-dependent dioxygenase [Corchorus olitorius]
Cpi03G005481	00941(Flavonoid biosynthesis)	K05278	EC:1.14.20.6	protein SRG1-like [Hevea brasiliensis]
Cpi08G002482	00941(Flavonoid biosynthesis)	K01859	EC:5.5.1.6	RecName: Full=Chalcone--flavonone isomerase 2; Short=Chalcone isomerase 2
Cpi07G004072	00941(Flavonoid biosynthesis)	K05278	EC:1.14.20.6	hypothetical protein CEY00_Acc18769 [Actinidia chinensis var. chinensis]
Cpi08G001039	00941(Flavonoid biosynthesis)	K13081	EC:1.17.1.3	Leucoanthocyanidin reductase [Actinidia chinensis var. chinensis]
Cpi02G002620	00941(Flavonoid biosynthesis);00944(Flavone and flavonol biosynthesis)	K05280	EC:1.14.14.82	flavonoid 3'-hydroxylase [Lobelia erinus]
Cpi05G000074	00941(Flavonoid biosynthesis)	K05278	EC:1.14.20.6	PREDICTED: protein DMR6-LIKE OXYGENASE 2-like [Daucus carota subsp. sativus]
Cpi02G005526	00941(Flavonoid biosynthesis)	K01859	EC:5.5.1.6	vacuolar-sorting receptor 6-like [Olea europaea var. sylvestris]
Cpi03G006436	00941(Flavonoid biosynthesis)	K13081	EC:1.17.1.3	leucoanthocyanidin reductase [Vaccinium ashei]
Cpi04G000225	00941(Flavonoid biosynthesis)	K01859	EC:5.5.1.6	fatty-acid-binding protein 3, chloroplastic [Herrania umbratica]
Cpi02G000146	00941(Flavonoid biosynthesis)	K00475	EC:1.14.11.9	hypothetical protein T459_09714 [Capsicum annuum]
Cpi06G004680	00941(Flavonoid biosynthesis);00944(Flavone and flavonol biosynthesis)	K13083	EC:1.14.14.81	flavonoid-3',5'-hydroxylase [Platycodon grandiflorus]
Cpi04G004556	00941(Flavonoid biosynthesis)	K05278	EC:1.14.20.6	protein SRG1-like [Hevea brasiliensis]
Cpi04G005071	00941(Flavonoid biosynthesis)	K13082	EC:1.1.1.219;EC:1.1.1.234	PREDICTED: dihydroflavonol 4-reductase [Vitis vinifera]
Cpi04G004552	00941(Flavonoid biosynthesis)	K05278	EC:1.14.20.6	protein SRG1-like [Hevea brasiliensis]
Cpi04G004541	00941(Flavonoid biosynthesis)	K05278	EC:1.14.20.6	protein SRG1-like [Hevea brasiliensis]
Cpi01G011650	00941(Flavonoid biosynthesis);04712(Circadian rhythm - plant)	K00660	EC:2.3.1.74	Chalcone synthase [Actinidia chinensis var. chinensis]
Cpi04G004565	00941(Flavonoid biosynthesis)	K05278	EC:1.14.20.6	protein SRG1-like [Hevea brasiliensis]
Cpi03G005471	00941(Flavonoid biosynthesis)	K05278	EC:1.14.20.6	Oxoglutarate/iron-dependent dioxygenase [Macleaya cordata]
Cpi02G012095	00941(Flavonoid biosynthesis)	K05277	EC:1.14.20.4	anthocyanidin synthase [Lonicera caerulea]
Cpi02G000218	00941(Flavonoid biosynthesis)	K05278	EC:1.14.20.6	flavanone 3-hydroxylase [Lonicera caerulea]
Cpi02G011508	00941(Flavonoid biosynthesis)	K05278	EC:1.14.20.6	flavanone 3-dioxygenase 3-like [Olea europaea var. sylvestris]
Cpi08G001037	00941(Flavonoid biosynthesis)	K05278	EC:1.14.20.6	PREDICTED: protein DMR6-LIKE OXYGENASE 1-like [Daucus carota subsp. sativus]
Cpi02G011186	00941(Flavonoid biosynthesis)	K05278	EC:1.14.20.6	unnamed protein product, partial [Vitis vinifera]
Cpi01G008569	00941(Flavonoid biosynthesis)	K05278	EC:1.14.20.6	PREDICTED: protein SRG1 [Nicotiana tomentosiformis]
Cpi08G004951	00941(Flavonoid biosynthesis)	K08695	EC:1.3.1.77	unnamed protein product, partial [Vitis vinifera]
Cpi08G004947	00941(Flavonoid biosynthesis)	K13082	EC:1.1.1.219;EC:1.1.1.234	anthocyanidin reductase ((2S)-flavan-3-ol-forming)-like [Cynara cardunculus var. scolymus]
Cpi08G001761	00941(Flavonoid biosynthesis)	K08695	EC:1.3.1.77	unnamed protein product, partial [Vitis vinifera]
Cpi03G002491	00941(Flavonoid biosynthesis)	K13082	EC:1.1.1.219;EC:1.1.1.234	dihydroflavonol 4-reductase [Lobelia erinus]
Cpi03G002695	00941(Flavonoid biosynthesis)	K00475	EC:1.14.11.9	flavanone 3-hydroxylase [Camellia nitidissima]
Cpi08G001765	00941(Flavonoid biosynthesis)	K08695	EC:1.3.1.77	anthocyanidin reductase ((2S)-flavan-3-ol-forming)-like [Cynara cardunculus var. scolymus]
Cpi08G004946	00941(Flavonoid biosynthesis)	K08695	EC:1.3.1.77	unnamed protein product, partial [Vitis vinifera]
Cpi02G004415	00941(Flavonoid biosynthesis);04712(Circadian rhythm - plant)	K00660	EC:2.3.1.74	PREDICTED: chalcone synthase 2 [Vitis vinifera]
Cpi02G003147	00941(Flavonoid biosynthesis);00944(Flavone and flavonol biosynthesis)	K05280	EC:1.14.14.82	flavonoid 3'-monooxygenase-like [Coffea arabica]
Cpi08G001767	00941(Flavonoid biosynthesis)	K13082	EC:1.1.1.219;EC:1.1.1.234	unnamed protein product, partial [Vitis vinifera]
Cpi03G005494	00941(Flavonoid biosynthesis)	K05278	EC:1.14.20.6	protein SRG1-like [Lactuca sativa]
Cpi03G000828	00941(Flavonoid biosynthesis)	K05278	EC:1.14.20.6	Protein SRG1 [Vitis vinifera]
CK_RootVSCK_Stem_Gene_differential_expression
gene_id	KEGG	KO_ENTRY	EC	Description
Cpi02G004415	00941(Flavonoid biosynthesis);04712(Circadian rhythm - plant)	K00660	EC:2.3.1.74	PREDICTED: chalcone synthase 2 [Vitis vinifera]
Cpi07G004071	00941(Flavonoid biosynthesis)	K05278	EC:1.14.20.6	Oxoglutarate/iron-dependent dioxygenase [Corchorus olitorius]
Cpi05G002282	00941(Flavonoid biosynthesis)	K05278	EC:1.14.20.6	probable 2-oxoglutarate-dependent dioxygenase At3g111800 [Coffea arabica]
Cpi05G005188	00941(Flavonoid biosynthesis);04712(Circadian rhythm - plant)	K00660	EC:2.3.1.74	hypothetical protein CCACVL1_10094 [Corchorus capsularis]
Cpi07G004072	00941(Flavonoid biosynthesis)	K05278	EC:1.14.20.6	hypothetical protein CEY00_Acc18769 [Actinidia chinensis var. chinensis]
Cpi02G005526	00941(Flavonoid biosynthesis)	K01859	EC:5.5.1.6	vacuolar-sorting receptor 6-like [Olea europaea var. sylvestris]
Cpi03G000619	00941(Flavonoid biosynthesis)	K05278	EC:1.14.20.6	probable 2-oxoglutarate-dependent dioxygenase At3g111800 [Helianthus annuus]
Cpi06G004680	00941(Flavonoid biosynthesis);00944(Flavone and flavonol biosynthesis)	K13083	EC:1.14.14.81	flavonoid-3',5'-hydroxylase [Platycodon grandiflorus]
Cpi08G002482	00941(Flavonoid biosynthesis)	K01859	EC:5.5.1.6	RecName: Full=Chalcone--flavonone isomerase 2; Short=Chalcone isomerase 2
Cpi05G005183	00941(Flavonoid biosynthesis);04712(Circadian rhythm - plant)	K00660	EC:2.3.1.74	hypothetical protein CCACVL1_10094 [Corchorus capsularis]
Cpi03G000419	00941(Flavonoid biosynthesis)	K01859	EC:5.5.1.6	probable chalcone--flavonone isomerase 3 [Citrus clementina]
Cpi04G004565	00941(Flavonoid biosynthesis)	K05278	EC:1.14.20.6	protein SRG1-like [Hevea brasiliensis]
Cpi03G002695	00941(Flavonoid biosynthesis)	K00475	EC:1.14.11.9	flavanone 3-hydroxylase [Camellia nitidissima]
Cpi03G005481	00941(Flavonoid biosynthesis)	K05278	EC:1.14.20.6	protein SRG1-like [Hevea brasiliensis]
Cpi02G012095	00941(Flavonoid biosynthesis)	K05277	EC:1.14.20.4	anthocyanidin synthase [Lonicera caerulea]
Cpi04G004556	00941(Flavonoid biosynthesis)	K05278	EC:1.14.20.6	protein SRG1-like [Hevea brasiliensis]
Cpi04G004552	00941(Flavonoid biosynthesis)	K05278	EC:1.14.20.6	protein SRG1-like [Hevea brasiliensis]
Cpi05G000074	00941(Flavonoid biosynthesis)	K05278	EC:1.14.20.6	PREDICTED: protein DMR6-LIKE OXYGENASE 2-like [Daucus carota subsp. sativus]
Cpi04G004541	00941(Flavonoid biosynthesis)	K05278	EC:1.14.20.6	protein SRG1-like [Hevea brasiliensis]
Cpi08G001761	00941(Flavonoid biosynthesis)	K08695	EC:1.3.1.77	unnamed protein product, partial [Vitis vinifera]
Cpi02G002620	00941(Flavonoid biosynthesis);00944(Flavone and flavonol biosynthesis)	K05280	EC:1.14.14.82	flavonoid 3'-hydroxylase [Lobelia erinus]
Cpi05G000088	00941(Flavonoid biosynthesis)	K05277	EC:1.14.20.4	protein DMR6-LIKE OXYGENASE 2-like [Citrus sinensis]
Cpi01G011650	00941(Flavonoid biosynthesis);04712(Circadian rhythm - plant)	K00660	EC:2.3.1.74	Chalcone synthase [Actinidia chinensis var. chinensis]
Cpi03G006399	00941(Flavonoid biosynthesis)	K05278	EC:1.14.20.6	Protein DMR6-LIKE OXYGENASE 2 like [Actinidia chinensis var. chinensis]
Cpi02G011186	00941(Flavonoid biosynthesis)	K05278	EC:1.14.20.6	unnamed protein product, partial [Vitis vinifera]
Cpi04G005071	00941(Flavonoid biosynthesis)	K13082	EC:1.1.1.219;EC:1.1.1.234	PREDICTED: dihydroflavonol 4-reductase [Vitis vinifera]
Cpi08G004951	00941(Flavonoid biosynthesis)	K08695	EC:1.3.1.77	unnamed protein product, partial [Vitis vinifera]
Cpi08G004946	00941(Flavonoid biosynthesis)	K08695	EC:1.3.1.77	unnamed protein product, partial [Vitis vinifera]
Cpi08G004947	00941(Flavonoid biosynthesis)	K13082	EC:1.1.1.219;EC:1.1.1.234	anthocyanidin reductase ((2S)-flavan-3-ol-forming)-like [Cynara cardunculus var. scolymus]
Cpi03G000828	00941(Flavonoid biosynthesis)	K05278	EC:1.14.20.6	Protein SRG1 [Vitis vinifera]
Cpi04G001765	00941(Flavonoid biosynthesis);04712(Circadian rhythm - plant)	K00660	EC:2.3.1.74	PREDICTED: type III polyketide synthase A [Vitis vinifera]
CK_Leaf_VS_CK_Stem_Gene_differential_expression
gene_id	KEGG	KO_ENTRY	EC	Description
Cpi01G009907	00941(Flavonoid biosynthesis)	K13081	EC:1.17.1.3	leucoanthocyanidin reductase [Vaccinium ashei]
Cpi08G004951	00941(Flavonoid biosynthesis)	K08695	EC:1.3.1.77	unnamed protein product, partial [Vitis vinifera]
Cpi05G000088	00941(Flavonoid biosynthesis)	K05277	EC:1.14.20.4	protein DMR6-LIKE OXYGENASE 2-like [Citrus sinensis]
Cpi02G004415	00941(Flavonoid biosynthesis);04712(Circadian rhythm - plant)	K00660	EC:2.3.1.74	PREDICTED: chalcone synthase 2 [Vitis vinifera]
Cpi08G001039	00941(Flavonoid biosynthesis)	K13081	EC:1.17.1.3	Leucoanthocyanidin reductase [Actinidia chinensis var. chinensis]
Cpi03G000619	00941(Flavonoid biosynthesis)	K05278	EC:1.14.20.6	probable 2-oxoglutarate-dependent dioxygenase At3g111800 [Helianthus annuus]
Cpi03G002695	00941(Flavonoid biosynthesis)	K00475	EC:1.14.11.9	flavanone 3-hydroxylase [Camellia nitidissima]
Cpi08G004947	00941(Flavonoid biosynthesis)	K13082	EC:1.1.1.219;EC:1.1.1.234	anthocyanidin reductase ((2S)-flavan-3-ol-forming)-like [Cynara cardunculus var. scolymus]
Cpi02G000218	00941(Flavonoid biosynthesis)	K05278	EC:1.14.20.6	flavanone 3-hydroxylase [Lonicera caerulea]
Cpi02G005526	00941(Flavonoid biosynthesis)	K01859	EC:5.5.1.6	vacuolar-sorting receptor 6-like [Olea europaea var. sylvestris]
Cpi03G006436	00941(Flavonoid biosynthesis)	K13081	EC:1.17.1.3	leucoanthocyanidin reductase [Vaccinium ashei]
Cpi03G005481	00941(Flavonoid biosynthesis)	K05278	EC:1.14.20.6	protein SRG1-like [Hevea brasiliensis]
Cpi08G001037	00941(Flavonoid biosynthesis)	K05278	EC:1.14.20.6	PREDICTED: protein DMR6-LIKE OXYGENASE 1-like [Daucus carota subsp. sativus]
Cpi07G004071	00941(Flavonoid biosynthesis)	K05278	EC:1.14.20.6	Oxoglutarate/iron-dependent dioxygenase [Corchorus olitorius]
Cpi02G012095	00941(Flavonoid biosynthesis)	K05277	EC:1.14.20.4	anthocyanidin synthase [Lonicera caerulea]
Cpi04G005071	00941(Flavonoid biosynthesis)	K13082	EC:1.1.1.219;EC:1.1.1.234	PREDICTED: dihydroflavonol 4-reductase [Vitis vinifera]
Cpi08G001765	00941(Flavonoid biosynthesis)	K08695	EC:1.3.1.77	anthocyanidin reductase ((2S)-flavan-3-ol-forming)-like [Cynara cardunculus var. scolymus]
Cpi03G006399	00941(Flavonoid biosynthesis)	K05278	EC:1.14.20.6	Protein DMR6-LIKE OXYGENASE 2 like [Actinidia chinensis var. chinensis]
Cpi03G002491	00941(Flavonoid biosynthesis)	K13082	EC:1.1.1.219;EC:1.1.1.234	dihydroflavonol 4-reductase [Lobelia erinus]
Cpi02G011508	00941(Flavonoid biosynthesis)	K05278	EC:1.14.20.6	flavanone 3-dioxygenase 3-like [Olea europaea var. sylvestris]
Cpi08G001767	00941(Flavonoid biosynthesis)	K13082	EC:1.1.1.219;EC:1.1.1.234	unnamed protein product, partial [Vitis vinifera]
NaCl_RootVSCK_Root_Gene_differential_expression
gene_id	KEGG	KO_ENTRY	EC	Description
Cpi05G005183	00941(Flavonoid biosynthesis);04712(Circadian rhythm - plant)	K00660	EC:2.3.1.74	hypothetical protein CCACVL1_10094 [Corchorus capsularis]
Cpi05G002282	00941(Flavonoid biosynthesis)	K05278	EC:1.14.20.6	probable 2-oxoglutarate-dependent dioxygenase At3g111800 [Coffea arabica]
Cpi05G000088	00941(Flavonoid biosynthesis)	K05277	EC:1.14.20.4	protein DMR6-LIKE OXYGENASE 2-like [Citrus sinensis]
Cpi08G004946	00941(Flavonoid biosynthesis)	K08695	EC:1.3.1.77	unnamed protein product, partial [Vitis vinifera]
Cpi04G004565	00941(Flavonoid biosynthesis)	K05278	EC:1.14.20.6	protein SRG1-like [Hevea brasiliensis]
Cpi03G000828	00941(Flavonoid biosynthesis)	K05278	EC:1.14.20.6	Protein SRG1 [Vitis vinifera]
Cpi01G008569	00941(Flavonoid biosynthesis)	K05278	EC:1.14.20.6	PREDICTED: protein SRG1 [Nicotiana tomentosiformis]
Cpi01G011650	00941(Flavonoid biosynthesis);04712(Circadian rhythm - plant)	K00660	EC:2.3.1.74	Chalcone synthase [Actinidia chinensis var. chinensis]
Cpi08G001037	00941(Flavonoid biosynthesis)	K05278	EC:1.14.20.6	PREDICTED: protein DMR6-LIKE OXYGENASE 1-like [Daucus carota subsp. sativus]
Cpi08G004947	00941(Flavonoid biosynthesis)	K13082	EC:1.1.1.219;EC:1.1.1.234	anthocyanidin reductase ((2S)-flavan-3-ol-forming)-like [Cynara cardunculus var. scolymus]
Cpi04G001765	00941(Flavonoid biosynthesis);04712(Circadian rhythm - plant)	K00660	EC:2.3.1.74	PREDICTED: type III polyketide synthase A [Vitis vinifera]
Cpi03G005494	00941(Flavonoid biosynthesis)	K05278	EC:1.14.20.6	protein SRG1-like [Lactuca sativa]
NaCl_StemVSCK_Stem_Gene_differential_expression
gene_id	KEGG	KO_ENTRY	EC	Description
Cpi03G005471	00941(Flavonoid biosynthesis)	K05278	EC:1.14.20.6	Oxoglutarate/iron-dependent dioxygenase [Macleaya cordata]
Cpi05G005188	00941(Flavonoid biosynthesis);04712(Circadian rhythm - plant)	K00660	EC:2.3.1.74	hypothetical protein CCACVL1_10094 [Corchorus capsularis]
Cpi03G005494	00941(Flavonoid biosynthesis)	K05278	EC:1.14.20.6	protein SRG1-like [Lactuca sativa]
Cpi03G005481	00941(Flavonoid biosynthesis)	K05278	EC:1.14.20.6	protein SRG1-like [Hevea brasiliensis]
Cpi08G001037	00941(Flavonoid biosynthesis)	K05278	EC:1.14.20.6	PREDICTED: protein DMR6-LIKE OXYGENASE 1-like [Daucus carota subsp. sativus]
Cpi02G011186	00941(Flavonoid biosynthesis)	K05278	EC:1.14.20.6	unnamed protein product, partial [Vitis vinifera]
Cpi05G004667	00941(Flavonoid biosynthesis);04712(Circadian rhythm - plant)	K00660	EC:2.3.1.74	anther-specific chalcone synthase-like protein 2 [Gerbera hybrid cultivar]
Cpi08G004947	00941(Flavonoid biosynthesis)	K13082	EC:1.1.1.219;EC:1.1.1.234	anthocyanidin reductase ((2S)-flavan-3-ol-forming)-like [Cynara cardunculus var. scolymus]
NaCl_LeafVSCK_Leaf_Gene_differential_expression
gene_id	KEGG	KO_ENTRY	EC	Description
Cpi01G008569	00941(Flavonoid biosynthesis)	K05278	EC:1.14.20.6	PREDICTED: protein SRG1 [Nicotiana tomentosiformis]
Cpi06G004680	00941(Flavonoid biosynthesis);00944(Flavone and flavonol biosynthesis)	K13083	EC:1.14.14.81	flavonoid-3',5'-hydroxylase [Platycodon grandiflorus]
Cpi08G001039	00941(Flavonoid biosynthesis)	K13081	EC:1.17.1.3	Leucoanthocyanidin reductase [Actinidia chinensis var. chinensis]
NaHCO3_RootVSCK_Root_Gene_differential_expression
gene_id	KEGG	KO_ENTRY	EC	Description
Cpi04G004556	00941(Flavonoid biosynthesis)	K05278	EC:1.14.20.6	protein SRG1-like [Hevea brasiliensis]
Cpi05G000088	00941(Flavonoid biosynthesis)	K05277	EC:1.14.20.4	protein DMR6-LIKE OXYGENASE 2-like [Citrus sinensis]
Cpi04G001107	00941(Flavonoid biosynthesis)	K05278	EC:1.14.20.6	protein SRG1-like [Prunus yedoensis var. nudiflora]
Cpi08G004947	00941(Flavonoid biosynthesis)	K13082	EC:1.1.1.219;EC:1.1.1.234	anthocyanidin reductase ((2S)-flavan-3-ol-forming)-like [Cynara cardunculus var. scolymus]
Cpi08G004946	00941(Flavonoid biosynthesis)	K08695	EC:1.3.1.77	unnamed protein product, partial [Vitis vinifera]
Cpi08G002106	00941(Flavonoid biosynthesis)	K13082	EC:1.1.1.219;EC:1.1.1.234	PREDICTED: tetraketide alpha-pyrone reductase 1 [Daucus carota subsp. sativus]
NaHCO3_StemVSCK_Stem_Gene_differential_expression
gene_id	KEGG	KO_ENTRY	EC	Description
Cpi05G005188	00941(Flavonoid biosynthesis);04712(Circadian rhythm - plant)	K00660	EC:2.3.1.74	hypothetical protein CCACVL1_10094 [Corchorus capsularis]
Cpi02G012095	00941(Flavonoid biosynthesis)	K05277	EC:1.14.20.4	anthocyanidin synthase [Lonicera caerulea]
Cpi03G002695	00941(Flavonoid biosynthesis)	K00475	EC:1.14.11.9	flavanone 3-hydroxylase [Camellia nitidissima]
Cpi03G005481	00941(Flavonoid biosynthesis)	K05278	EC:1.14.20.6	protein SRG1-like [Hevea brasiliensis]
Cpi08G001037	00941(Flavonoid biosynthesis)	K05278	EC:1.14.20.6	PREDICTED: protein DMR6-LIKE OXYGENASE 1-like [Daucus carota subsp. sativus]
Cpi05G004667	00941(Flavonoid biosynthesis);04712(Circadian rhythm - plant)	K00660	EC:2.3.1.74	anther-specific chalcone synthase-like protein 2 [Gerbera hybrid cultivar]
Cpi05G000088	00941(Flavonoid biosynthesis)	K05277	EC:1.14.20.4	protein DMR6-LIKE OXYGENASE 2-like [Citrus sinensis]
Cpi05G001431	00941(Flavonoid biosynthesis)	K08695	EC:1.3.1.77	unnamed protein product, partial [Vitis vinifera]
Cpi03G006399	00941(Flavonoid biosynthesis)	K05278	EC:1.14.20.6	Protein DMR6-LIKE OXYGENASE 2 like [Actinidia chinensis var. chinensis]
NaHCO3_LeafVSCK_Leaf_Gene_differential_expression
gene_id	KEGG	KO_ENTRY	EC	Description
Cpi03G006399	00941(Flavonoid biosynthesis)	K05278	EC:1.14.20.6	Protein DMR6-LIKE OXYGENASE 2 like [Actinidia chinensis var. chinensis]
Cpi02G000146	00941(Flavonoid biosynthesis)	K00475	EC:1.14.11.9	hypothetical protein T459_09714 [Capsicum annuum]
Cpi08G004951	00941(Flavonoid biosynthesis)	K08695	EC:1.3.1.77	unnamed protein product, partial [Vitis vinifera]
Cpi08G004947	00941(Flavonoid biosynthesis)	K13082	EC:1.1.1.219;EC:1.1.1.234	anthocyanidin reductase ((2S)-flavan-3-ol-forming)-like [Cynara cardunculus var. scolymus]
Cpi01G008569	00941(Flavonoid biosynthesis)	K05278	EC:1.14.20.6	PREDICTED: protein SRG1 [Nicotiana tomentosiformis]
Cpi05G005188	00941(Flavonoid biosynthesis);04712(Circadian rhythm - plant)	K00660	EC:2.3.1.74	hypothetical protein CCACVL1_10094 [Corchorus capsularis]
Cpi03G002695	00941(Flavonoid biosynthesis)	K00475	EC:1.14.11.9	flavanone 3-hydroxylase [Camellia nitidissima]
Cpi03G002491	00941(Flavonoid biosynthesis)	K13082	EC:1.1.1.219;EC:1.1.1.234	dihydroflavonol 4-reductase [Lobelia erinus]
Cpi02G012095	00941(Flavonoid biosynthesis)	K05277	EC:1.14.20.4	anthocyanidin synthase [Lonicera caerulea]
Cpi08G001039	00941(Flavonoid biosynthesis)	K13081	EC:1.17.1.3	Leucoanthocyanidin reductase [Actinidia chinensis var. chinensis]
Cpi05G001431	00941(Flavonoid biosynthesis)	K08695	EC:1.3.1.77	unnamed protein product, partial [Vitis vinifera]
Cpi05G004667	00941(Flavonoid biosynthesis);04712(Circadian rhythm - plant)	K00660	EC:2.3.1.74	anther-specific chalcone synthase-like protein 2 [Gerbera hybrid cultivar]
Cpi04G001765	00941(Flavonoid biosynthesis);04712(Circadian rhythm - plant)	K00660	EC:2.3.1.74	PREDICTED: type III polyketide synthase A [Vitis vinifera]
